# Supplementary material for: Characterization of YKL-40 Binding to Extracellular Matrix Glycosaminoglycans
Source: Mar Drugs. 2025 Sep 26;23(10):379. doi: 10.3390/md23100379 (PMC12565052; doi:10.3390/md23100379)
Supplement: Supplementary file 1 [file marinedrugs-23-00379-s001.zip]

Archive with 1 entries (1 files):
- marinedrugs-3865190-supplementary.pdf
